# Supplementary material for: Structural Features and Toxicity of α-Synuclein Oligomers Grown in the Presence of DOPAC
Source: Int J Mol Sci. 2021 Jun 2;22(11):6008. doi: 10.3390/ijms22116008 (PMC8199589; doi:10.3390/ijms22116008)
Supplement: Supplementary file 1 [file ijms-22-06008-s001.zip]

Archive with 1 entries (1 files):
- ijms-1203291-supplementary.pdf
